# Supplementary material for: Screening for frailty in primary care: a systematic review of the psychometric properties of the frailty index in community-dwelling older people
Source: BMC Geriatr. 2014 Mar 6;14:27. doi: 10.1186/1471-2318-14-27 (PMC3946826; doi:10.1186/1471-2318-14-27)
Supplement: Additional file 2 — QUIPS risk of bias assessment instrument for prognostic factor studies. [file 1471-2318-14-27-S2.xlsx]

## Sheet: Blad1
QUIPS Risk of Bias Assessment Instrument for Prognostic Factor Studies
Modified from: Hayden JA, Côté P, Bombardier C. Evaluation of the Quality of Prognosis Studies in Systematic Reviews. Annals of Internal Medicine. 2006;144:427-437, with the assistance of the QUIPS-LBP Working Group.
Author and year of publication	Lucicesare 2009				yes	high
Study identifier					partial	moderate
Reviewer	I Drubbel				no	low
					unsure
Biases	Issues to consider for judging overall rating of "Risk of bias"	Study Methods & Comments	Rating of reporting	Rating of "Risk of bias"
Instructions to assess the risk of each potential bias:	These issues will guide your thinking and judgment about the overall risk of bias within each of the 6 domains. Some 'issues' may not be relevant to the specific study or the review research question. These issues are taken together to inform the overall judgment of potential bias for each of the 6 domains.	Provide comments or text exerpts in the white boxes below, as necessary, to facilitate the consensus process that will follow.	Click on each of the blue cells and choose from the drop down menu to rate the adequacy of reporting as yes, partial, no or unsure.	Click on the green cells; choose from the drop-down menu to rate potential risk of bias for each of the 6 domains as High, Moderate, or Low considering all relevant issues
1. Study Participation	Goal: To judge the risk of selection bias (likelihood that relationship between PF and outcome is different for participants and eligible non-participants).
Source of target population	The source population or population of interest is adequately described for key characteristics (age, setting).	nationally representative cohort study, aged 65+	yes
Method used to identify population	The sampling frame and recruitment are adequately described, including methods to identify the sample sufficient to limit potential bias (number and type used, e.g., referral patterns in health care)	(out of Rockwood 2007, info can also be found in CSHA refs to which Lucicesare refers) The sample was representative of elderly Canadians, and was screened using a standard cognitive test. those scoring below an impairment cut-point, and a random sample of those scoring above the cut-point were invited to a standard clinical examination (ref 10). From the study's site: The CSHA involved 10,263 pe…	yes
Recruitment period	Period of recruitment is adequately described	1991-92	yes
Place of recruitment	Place of recruitment (setting and geographic location) are adequately described	a subset of individuals from Atlantic Canada.'	yes
Inclusion and exclusion criteria	Inclusion and exclusion criteria are adequately described (e.g., including explicit diagnostic criteria or “zero time” description).	for inclusion criteria see above, no excl criteria.	yes
Adequate study participation	There is adequate participation in the study by eligible individuals	website: 72% participated in screening interview CSHA-1, 84-90% (different cohort-sections) of those participated in CSHA-II	yes
Baseline characteristics	The baseline study sample (i.e., individuals entering the study) is adequately described for key characteristics (age, gender, FI score).	partial, no FI score	partial
Summary Study participation	The study sample represents the population of interest on key characteristics, sufficient to limit potential bias of the observed relationship between PF and outcome.			low
2. Study Attrition	Goal: To judge the risk of attrition bias (likelihood that relationship between PF and outcome are different for completing and non-completing participants).
Proportion of baseline sample available for analysis	Response rate (i.e., proportion of study sample completing the study and providing outcome data) is adequate.	N/A
Attempts to collect information on participants who dropped out	Attempts to collect information on participants who dropped out of the study are described.	N/A
Reasons and potential impact of subjects lost to follow-up	Reasons for loss to follow-up are provided.	N/A
Outcome and prognostic factor information on those lost to follow-up	Participants lost to follow-up are adequately described for key characteristics (age, gender, FI score).	N/A
	There are no important differences between key characteristics (age, gender, FI score) and outcomes in participants who completed the study and those who did not.	N/A
Study Attrition Summary	Loss to follow-up (from baseline sample to study population analyzed) is not associated with key characteristics (i.e., the study data adequately represent the sample) sufficient to limit potential bias to the observed relationship between PF and outcome.	since we're only interested in the cross-sectional component of this study (correlation FI-SRHDI), we did not assess this domain
3. Prognostic Factor Measurement	Goal: To judge the risk of measurement bias related to how PF was measured (differential measurement of PF related to the level of outcome).
Definition of the PF	A clear definition or description of 'PF' is provided (e.g., including dose, level, duration of exposure, and clear specification of the method of measurement).	Varying degrees of fitness and frailty can be operationalised using numbers of self-reported health deficits to create a frailty index, which is higly predictive of important outcomes such as mortality and institutionalization.'	yes
Valid and Reliable Measurement of PF	Method of PF measurement is adequately valid and reliable to limit misclassification bias (e.g., may include relevant outside sources of information on measurement properties, also characteristics, such as blind measurement and limited reliance on recall).	Searle criteria met, deficit list not provided	partial
	Continuous variables are reported or appropriate cut-points (i.e., not data-dependent) are used.	for correlation used as continuous variable.	yes
Method and Setting of PF Measurement	The method and setting of measurement of PF is the same for all study participants.	automated screening, so the same	yes
Proportion of data on PF available for analysis	Adequate proportion of the study sample has complete data for PF variable.	FI calculated for 1260 out of 1318 people, variables < 5% missing data	yes
Method used for missing data	Appropriate methods of imputation are used for missing 'PF' data.	?	unsure
PF Measurement Summary	PF is adequately measured in study participants to sufficiently limit potential bias.			moderate
4. Outcome Measurement & measurement of other frailty instruments or related constructs	Goal: To judge the risk of bias related to the measurement of outcome, other frailty measures or related constructs (differential measurement of outcome, other frailty measures or related constructs related to the baseline level of PF).
Definition of the Outcome,other frailty instruments or related constructs	A clear definition of outcome, other frailty instruments or related constructs is provided, including duration of follow-up and level and extent of the outcome construct.	self-rated health: 'self-ratings are well recognised as a valid indicator of health.'	yes
Valid and Reliable Measurement of Outcome, other frailty instruments or related constructs	The method of outcome measurement, measurement of other frailty instruments or related constructs used is adequately valid and reliable to limit misclassification bias (e.g., may include relevant outside sources of information on measurement properties, also characteristics, such as blind measurement and confirmation of outcome with valid and reliable test).	'We constructed the self rated health deficit index from 4 questions. Each individual's deficit points were summed to create a self-rated health scale. This was divided by the total number of deficits possible.'	yes
Method and Setting of Outcome Measurement, measurement of other frailty instruments or related constructs	The method and setting of outcome measurement, measurement of other frailty instruments or related constructs is the same for all study participants.	yes	yes
Outcome Measurement , measurement of other frailty instruments or related constructs Summary	Outcome of interest, other frailty instruments or related constructs is adequately measured in study participants to sufficiently limit potential bias.			low
5. Study Confounding	Goal: To judge the risk of bias due to confounding (i.e. the effect of PF is distorted by another factor that is related to PF and outcome).
Important Confounders Measured	All important confounders, including treatments (key variables in conceptual model: LIST), are measured.
Definition of the confounding factor	Clear definitions of the important confounders measured are provided (e.g., including dose, level, and duration of exposures).
Valid and Reliable Measurement of Confounders	Measurement of all important confounders is adequately valid and reliable (e.g., may include relevant outside sources of information on measurement properties, also characteristics, such as blind measurement and limited reliance on recall).
Method and Setting of Confounding Measurement	The method and setting of confounding measurement are the same for all study participants.
Method used for missing data	Appropriate methods are used if imputation is used for missing confounder data.
Appropriate Accounting for Confounding	Important potential confounders are accounted for in the study design (e.g., matching for key variables, stratification, or initial assembly of comparable groups).
	Important potential confounders are accounted for in the analysis (i.e., appropriate adjustment).
Study Confounding Summary	Important potential confounders are appropriately accounted for, limiting potential bias with respect to the relationship between PF and outcome.
6. Statistical Analysis and Reporting	Goal: To judge the risk of bias related to the statistical analysis and presentation of results.
Presentation of analytical strategy	There is sufficient presentation of data to assess the adequacy of the analysis.	yes, scatterplot of FI vs SRHDI scores	yes
Model development / analysis strategy	The strategy for model building / analyses (i.e., inclusion of variables in the statistical model) is appropriate and is based on a conceptual framework or model.	N/A
	The selected statistical model / analysis plan is adequate for the design of the study.	correlation to assess construct validity	yes
Reporting of results	There is no selective reporting of results.	no	no
Statistical Analysis and Presentation Summary	The statistical analysis is appropriate for the design of the study, limiting potential for presentation of invalid or spurious results.			low
Modified from: Hayden JA, Côté P, Bombardier C. Evaluation of the Quality of Prognosis Studies in Systematic Reviews. Annals of Internal Medicine. 2006;144:427-437.
